# Supplementary material for: Transcriptional Repression of Hox Genes by C. elegans HP1/HPL and H1/HIS-24
Source: PLoS Genet. 2012 Sep 13;8(9):e1002940. doi: 10.1371/journal.pgen.1002940 (PMC3441639; doi:10.1371/journal.pgen.1002940)
Supplement: Table S1 — Differentially co-expressed genes for L4 stage larvae in hpl-2; hpl-1 and his-24 hpl-1; hpl-2 compared to wild type (FDR<0.05). Each table represents the following ontologies: Biological Process (BP) and/or Cellular Component (CC). Gene Ontology (GO) terms taken from WormBase (http://www.wormbase.org). n/a –not available. (XLS) [file pgen.1002940.s003.xls]

## Sheet: up-reg
Table S1. Differentially co-expressed genes for L4 stage larvae in hpl-2; hpl-1 and his-24 hpl-1; hpl-2 compared to wild type (FDR<0.05).
Each table represents the following ontologies: Biological Process (BP) and/or Cellular Component (CC). Gene Ontology (GO) terms taken from WormBase (http://www.wormbase.org). n/a –not available.
ID	AveExpr	logFC hpl1hpl2his24vsWT	Gene.Public.name	Description	GO::biological function (BF) or cellular component (CC; bold)
Y73B3A.11	11.3403	2,1	n/a	n/a	n/a
Y37D8A.8	9.74961	1.5	n/a	n/a	GO:0019915 lipid storage
K12D12.4	11.3038	1.9	n/a	n/a	GO:0019915 lipid storage
C48E7.7a	11.3412	1.5	n/a	n/a	GO:0007413 axonal fasciculation
K08F4.7	12.7	1.9	gst-4	a putative glutathione-requiring prostaglandin D synthase	GO:0006749 glutathione metabolic process
W09G12.8	7.39596	1.8	n/a	n/a	GO:0040010 positive regulation of growth rate
F59C6.6a	9.55051	6.1	nlp-4	neuropeptide-like proteins	n/a
Y57G11C.8	10.342	1.5	n/a	n/a	n/a
F54E2.3c	12.9296	1.6	ktn-1	an ortholog of kettin	GO:0040010 positive regulation of growth rate
ZK218.5	8.11604	1.5	n/a	n/a	n/a
C16C10.13	8.83753	1.5	n/a	n/a	n/a
Y9D1A.1	12.3976	1.6	n/a	n/a	n/a
F16H6.9	8.65011	1.5	n/a	n/a	n/a
B0024.4	10.8785	3.7	n/a	n/a	GO:0040010 positive regulation of growth rate
K10D11.6	10.1844	1.5	n/a	n/a	n/a
Y39G8C.2	9.27515	1.5	n/a	n/a	GO:0006468 protein phosphorylation
T23B12.10	9.02767	1.5	n/a	n/a	n/a
F35C5.7	8.89728	1.8	clec-64	C-type LECtin	GO:0045132 meiotic chromosome segregation
F23F12.9a	9.70237	1.5	zip-8	bZIP transcription factor family	GO:0006355 regulation of transcription, DNA-dependent
T08B6.4	12.8066	1.6	n/a	n/a	GO:0016021 cellular component integral to membrane
C03B8.1	9.59067	1.5	n/a	n/a	n/a
C42C1.6	10.0771	1.6	n/a	n/a	GO:0019915 lipid storage
Y46G5A.14	12.2935	1.6	n/a	n/a	n/a
C40A11.7	7.82806	1.5	n/a	n/a	GO:0006813 potassium ion transport
W04B5.2	9.90343	1.5	n/a	n/a	GO:0016021 cellular component integral to membrane
Y119C1B.10	12.6061	1.5	n/a	n/a	n/a
C50E10.1	12.345	1.5	n/a	n/a	n/a
F52G3.5	9.96503	1.5	n/a	n/a	n/a
Y52B11A.7	7.30821	1.5	mltn-2	MLt-TeN (mlt-10) related	GO:0040002 collagen and cuticulin-based cuticle development during molting
C28G1.5	12.7791	1.5	n/a	n/a	GO:0005622 cellular component intracellular
C44B7.5	15.6721	1.5	n/a	n/a	n/a
Y59H11AM.2	12.9602	1.5	mpst-5	MercaptoPyruvate SulfurTransferase homolog	n/a
W09C3.7	13.3686	1.5	n/a	n/a	n/a
Y54E2A.1	8.17869	1.5	n/a	n/a	GO:0000003 reproduction
F31E9.5	6.86412	1.5	srz-58	Serpentine Receptor, class Z	GO:0016021 cellular component integral to membrane
Y65B4A.7	10.3319	1.5	n/a	n/a	n/a
C34G6.3	11.0746	1.5	n/a	n/a	n/a
C03H5.1	13.0512	1.5	clec-10	C-type LECtin	n/a
Y71G12A.4	11.0943	1.5	n/a	n/a	GO:0016021 cellular component integral to membrane
C23H5.2b	9.34938	1.5	glb-7	a globin	n/a
Y39B6A.18	8.1921	1.5	n/a	n/a	GO:0006470 protein dephosphorylation
C16C4.5	10.1792	1.5	math-15	MATH (meprin-associated Traf homology) domain containing	n/a
F23B2.7	11.8767	1.5	n/a	n/a	GO:0016021 cellular component integral to membrane
F56H9.4	9.11835	2.1	gpa-9	a member of the G protein alpha subunit family of heterotrimeric GTPases	GO:0007186 G-protein coupled receptor protein signaling pathway
ZK1010.5	12.1515	1.9	n/a	n/a	GO:0016021 cellular component integral to membrane
Y71G12B.17	11.0399	1.5	n/a	n/a	GO:0006810 transport
F47G6.3	10.5121	1.6	n/a	n/a	GO:0040011 locomotion
F08B4.2a	13.315	1.5	cdh-5	a homolog of cadherin	GO:0007155 cell adhesion
C54E4.5	12.0076	1.5	n/a	n/a	GO:0055114 oxidation reduction
F35B12.4	10.0716	1.5	n/a	n/a	n/a
F25A2.1	7.55604	1.5	n/a	n/a	GO:0006629 lipid metabolic process
M199.2	11.0841	1.5	n/a	n/a	n/a
F07B7.7	8.08296	1.5	n/a	n/a	n/a
T19H12.11	7.76886	1.5	ugt-10	UDP-GlucuronosylTransferase	GO:0008152 metabolic process
F22H10.1	7.44504	1.5	n/a	n/a	GO:0006468 protein phosphorylation
R09D1.12	8.66636	1.5	n/a	a protein kinase	GO:0006468 protein phosphorylation
Y113G7C.1	11.7637	1.8	n/a	n/a	GO:0006470 protein dephosphorylation
C54E4.1	8.02359	1.5	n/a	n/a	n/a
Y105C5B.14	9.76069	1.5	n/a	n/a	n/a
F32B5.4	12.7731	1.5	n/a	n/a	GO:0016021 cellular component integral to membrane
K09E4.1	12.4778	1.5	n/a	n/a	GO:0009792 embryonic development ending in birth or egg hatching
C49C3.9	13.1813	2.1	n/a	n/a	GO:0006952 defense response
C33C12.7	10.1263	1.8	n/a	n/a	n/a
Y13C8A.1	11.8804	1.6	n/a	n/a	n/a
Y9D1A.2	11.2719	1.5	n/a	n/a	n/a
F47H4.10	10.1326	1.5	skr-5	a homolog of Skp1 in S. cerevisiae	GO:0006511 ubiquitin-dependent protein catabolic process
C18G1.6	8.9369	1.5	n/a	n/a	GO:0016021 cellular component integral to membrane
Y24F12A.3	7.84397	1.5	n/a	n/a	n/a
F52E1.7b	13.7832	1.5	hsp-17	a heat shock protein	n/a
ZK1251.2	12.0537	2.8	ins-7	an insulin/IGF-1-like peptide	GO:0008340 determination of adult life span
Y75B8A.27	9.24945	4.1	pqn-92	a glutamine/asparagine (Q/N)-rich ('prion') domain	GO:0040011 locomotion
C14C6.12	8.54317	1.5	n/a	n/a	n/a
Y7A5A.3	7.64477	2.1	n/a	n/a	n/a
Y39G10AR.3	10.8561	3.7	nekl-1	NEK (NEver in mitosis Kin/ase) Like	GO:0006468 protein phosphorylation
Y53G8AL.1	11.1121	3	n/a	n/a	n/a
Y75B8A.33	8.47215	2.3	n/a	n/a	GO:0008340 determination of adult life span
K06B4.4	10.1845	2.3	n/a	n/a	GO:0016021 cellular component integral to membrane
C53A5.11	7.70288	2.8	n/a	n/a	n/a
F56H6.12	7.39492	1.5	oac-36	O-ACyltransferase homolog	GO:0016021 cellular component integral to membrane
C28C12.3	7.90627	2.2	n/a	n/a	GO:0016021 cellular component integral to membrane
F23D12.1	14.1611	1.8	n/a	n/a	GO:0016021 cellular component integral to membrane
Y54G2A.4	11.689	1.5	n/a	n/a	GO:0055085 transmembrane transport
Y37E11AL.5	8.13861	1.5	n/a	n/a	GO:0007218 neuropeptide signaling pathway
F41G4.4	7.64399	1.5	n/a	n/a	n/a
Y39G8B.5	8.43072	3.8	n/a	n/a	GO:0006468 protein phosphorylation
F15A4.6	12.7079	1.7	n/a	n/a	n/a
ZC376.1	8.70987	2.2	n/a	n/a	GO:0008152 metabolic process
F49D11.8	13.8845	1.5	cpn-4	a calponin homolog,	n/a
F49E12.2	14.5881	1.6	dod-23	Downstream Of DAF-16 (regulated by DAF-16)	GO:0008340 determination of adult life span
M04G7.3	10.41	1.5	n/a	n/a	GO:0016021 cellular component integral to membrane
F31B9.3	11.2492	1.5	n/a	n/a	n/a
C44B12.6	8.20666	1.5	n/a	n/a	GO:0006954 inflammatory response
Y39H10A.1	9.4536	2.4	n/a	n/a	GO:0016021 cellular component integral to membrane
T20H9.1	7.92882	2.1	fbxa-7	F-box A protein	n/a
Y113G7B.26	8.29226	1.5	n/a	n/a	n/a
ZC482.2	8.43127	4.4	n/a	n/a	GO:0016020 cellular component membrane
Y113G7B.26	8.29226	1.5	n/a	n/a	n/a
JC8.12.1	11.2217	2.1	bus-12	a predicted nucleotide-sugar transporter	GO:0007186 G-protein coupled receptor protein signaling pathway
Y46G5A.34	11.7761	1.7	n/a	n/a	n/a
Y9C9A.12	7.70472	1.5	fbxa-86	F-box A protein	n/a
C16C10.9	8.28051	2	n/a	n/a	n/a
Y57A10A.30b.1	12.6583	1.9	n/a	n/a	n/a
F47B7.6	9.65779	1.8	n/a	n/a	n/a
Y73B3A.13	7.89605	1.5	n/a	n/a	n/a
C06E4.8	10.645	1.5	n/a	n/a	n/a
D2085.2	11.6179	1.6	atg-10	AuTophaGy (yeast Atg homolog)	GO:0006914 autophagy
Y41D4B.10	11.7839	3.2	dsl-3	a putative secreted protein with single DSL and EGF domains in series	GO:0040020 regulation of meiosis
Y66A7A.4	9.0696	1.6	n/a	n/a	n/a
ZC196.6	9.16427	4.6	n/a	n/a	GO:0040010 positive regulation of growth rate
F15D4.5	11.7254	5.2	n/a	n/a	n/a
ZC190.10	8.99878	1.5	n/a	n/a	n/a
ZK596.1	12.9681	2.4	n/a	n/a	GO:0016021 cellular component integral to membrane
Y39G10AR.6b	11.6706	1.5	ugt-31	UDP-GlucuronosylTransferase	GO:0008152 metabolic process
Y48E1B.10	13.2548	2.3	gst-20	Glutathione S-Transferase	n/a
M01G12.7	7.54824	1.9	n/a	n/a	n/a
C01B4.7	11.2201	1.6	n/a	n/a	GO:0055085 transmembrane transport
Y105C5B.20	10.5621	2.3	n/a	n/a	n/a
C04F12.1	13.1922	1.5	n/a	n/a	GO:0006952 defense response
C25F9.5.1	11.3295	1.6	n/a	n/a	n/a
F07B7.2	12.3663	3.4	n/a	n/a	n/a
Y54E5A.3	10.8513	3	n/a	n/a	n/a
C38H2.1	9.23373	1.5	tbc-8	TBC (Tre-2/Bub2/Cdc16) domain family	GO:0032313 regulation of Rab GTPase activity
F21C10.8a	9.86478	1.6	pqn-31	a glutamine/asparagine (Q/N)-rich ('prion') domain	n/a
B0454.2	8.13757	3	sri-31	Serpentine Receptor, class I	GO:0016021 cellular component integral to membrane
W04G5.7	6.95292	1.7	n/a	n/a	n/a
Y44A6D.1	8.47567	2.6	n/a	n/a	n/a
F08G2.8	10.0933	1.6	n/a	n/a	GO:0008083 growth
Y110A2AL.9	11.6036	1.5	n/a	n/a	n/a
T08E11.1	8.48619	1.8	n/a	protein containing an F-box	GO:0040010 positive regulation of growth rate
C39B10.3	8.65455	1.5	n/a	n/a	n/a
K05C4.11	10.2233	2.2	n/a	n/a	GO:0016021 cellular component integral to membrane
K04F1.8	7.33621	1.8	n/a	n/a	n/a
T20H9.4	9.38225	1.7	fbxa-73	F-box A protein	n/a
C54D10.3.2	13.1797	1.5	n/a	n/a	n/a
M199.4	13.3946	5.9	clec-190	C-type LECtin	n/a
F36F12.4	8.21294	1.5	n/a	n/a	n/a
F57G4.1	9.85915	5	n/a	n/a	n/a
T06E6.5	9.26826	3.3	fbxa-135	F-box A protein	n/a
K01G5.3	12.9949	1.5	n/a	n/a	GO:0008340 determination of adult life span
C08E3.10	9.75514	1.8	fbxa-158	F-box A protein	GO:0040010 positive regulation of growth rate
W09C3.3	9.5008	3.2	n/a	n/a	GO:0016021 cellular component integral to membrane
Y46C8AL.8	8.23546	1.5	clec-74	C-type LECtin	n/a
B0250.9.1	10.3133	2.2	dhcr-7	a protein orthologous to the human 7-DEHYDROCHOLESTEROL REDUCTASE	GO:0016021 cellular component integral to membrane
F40E3.5.2	11.9564	2	n/a	n/a	n/a
F26D11.6	7.94822	2.8	n/a	n/a	n/a
M88.4	10.757	1.5	n/a	n/a	n/a
R07C3.12	7.98592	3.1	clec-44	C-type LECtin	n/a
Y6E2A.7	8.00708	3.3	n/a	n/a	n/a
B0047.4	9.42365	1.7	math-1	MATH (meprin-associated Traf homology) domain containing	GO:0009792 embryonic development ending in birth or egg hatching
Y48B6A.6a.1	11.84	1.5	n/a	he C. elegans ortholog of the mammalian EF hand domain-containing proteins EFHD1 and EFHD2	GO:0007165 signal transduction
Y94H6A.2	10.3755	2	n/a	n/a	n/a
K02F6.9	10.6216	1.5	nep-18	a neprilysin	GO:0006508 proteolysis
F38A1.7	7.42505	1.5	clec-168	C-type LECtin	n/a
W06D4.3	10.7445	2.1	n/a	n/a	n/a
F08G2.5	9.79389	1.5	n/a	n/a	n/a
Y105C5A.9	8.05187	3	n/a	n/a	n/a
C18D4.6a	12.6012	2	n/a	n/a	n/a
F56A4.3	10.11	6.9	n/a	n/a	GO:0008340 determination of adult life span
C09G5.7	11.2172	2.6	n/a	n/a	n/a
H04D03.1	12.9754	1.5	enu-3	a novel protein containing a single transmembrane domain	GO:0048675 axon extension
F36D1.3	8.6593	4.6	sru-47	Serpentine Receptor, class U	GO:0007606 sensory perception of chemical stimulus
F42C5.3	10.5222	5	n/a	n/a	GO:0040010 positive regulation of growth rate
Y76B12C.4	11.0189	1.6	n/a	n/a	n/a
F26G5.4	6.9527	1.5	str-207	Seven TM Receptor	GO:0016021 cellular component integral to membrane
T04D3.8	12.4208	1.5	n/a	n/a	n/a
F14D7.5	7.6516	1.5	n/a	n/a	n/a
C13B7.3	7.80386	2.1	srd-60	Serpentine Receptor, class D (delta)	GO:0016021 cellular component integral to membrane
F42F12.2	9.54719	1.5	zig-2	a predicted secreted protein	n/a
F14D7.7	11.0519	1.5	n/a	n/a	n/a
C06C3.5	11.6972	2.2	n/a	n/a	n/a
F09C3.5	8.06129	1.7	fbxb-69	F-box B protein	n/a
F09C6.1	8.28927	2.3	n/a	n/a	n/a
C01B4.8	10.8621	1.5	n/a	n/a	GO:0055085 transmembrane transport
F59C6.6b	8.78654	6.1	nlp-4	neuropeptide-like proteins	n/a
ZC239.14	9.58928	1.6	n/a	n/a	GO:0006813 potassium ion transport
C53A5.9	9.09554	3.9	n/a	n/a	GO:0009792 embryonic development ending in birth or egg hatching
Y37H2A.10	8.73217	1.5	n/a	n/a	GO:0016021 cellular component integral to membrane
F47G6.4	12.3837	1.5	spe-15	an unconventional myosin	GO:0009792 embryonic development ending in birth or egg hatching
Y46H3A.3a	12.009	3.4	hsp-16.2	a 16-kD heat shock protein	GO:0008340 determination of adult life span
B0284.4	7.66367	6.1	n/a	n/a	n/a
Y113G7B.15	8.51521	1.6	n/a	n/a	GO:0006508 proteolysis
C07F11.2	10.5011	3	n/a	n/a	GO:0040010 positive regulation of growth rate
K07D4.4	8.46996	3	n/a	n/a	n/a
F35E2.1	7.41274	1.5	n/a	n/a	GO:0016021 cellular component integral to membrane
F45B8.1	12.6004	1.5	rgs-11	Regulator of G protein Signaling	GO:0006353 termin/ation
Y51H7C.2	7.93059	1.5	scl-17	SCP-Like extracellular protein	n/a
F15H10.5	7.00466	1.9	n/a	n/a	n/a
Y48A6A.1	10.2363	1.6	zig-5	a predicted secreted protein	GO:0009792 embryonic development ending in birth or egg hatching
T08E11.8	8.48661	1.5	n/a	n/a	n/a
M03C11.1	11.7385	1.9	n/a	n/a	GO:0006468 protein phosphorylation
ZK250.7	8.01917	1.5	math-49	MATH (meprin-associated Traf homology) domain containing	n/a
Y110A2AL.3	10.3592	1.5	n/a	n/a	GO:0016021 cellular component integral to membrane
K02H11.9	7.72456	2.4	n/a	n/a	n/a
Y41C4A.16	14.5296	3.1	col-95	COLlagen	GO:0016021 cellular component integral to membrane
Y38H8A.5	8.618	2.7	n/a	a homolog of the human gene ZNF195	GO:0005622 cellular component intracellular
F35B12.3	11.3836	1.5	n/a	n/a	n/a
W08F4.9	9.20425	2.6	fbxb-14	F-box B protein	n/a
Y32G9A.6	8.04892	1.6	n/a	n/a	n/a
C06E1.1	11.1315	1.5	n/a	n/a	GO:0016021 cellular component integral to membrane
Y119D3A.1	7.98937	3.7	fbxa-75	F-box A protein	n/a
Y61B8B.1	7.92889	2.6	sri-70	Serpentine Receptor, class I	GO:0016021 cellular component integral to membrane
C32H11.13	7.74085	1.8	dct-19	DAF-16/FOXO Controlled, germline Tumor affecting	n/a
C25E10.8	13.3524	2	n/a	a putative secreted TIL-domain protease inhibitor paralogous to SWM-1	n/a
Y71G12B.21	11.1811	1.5	pqn-88	a glutamine/asparagine (Q/N)-rich ('prion') domain,	n/a
C46F11.1	11.1318	1.5	unc-93	a novel transmembrane protein	GO:0019915 lipid storage
F07E5.9	8.63753	2.9	n/a	n/a	GO:0008152 metabolic process
Y55B1BR.3	10.1739	1.8	cec-8	C.Elegans Chromodomain protein	GO:0009792 embryonic development ending in birth or egg hatching
Y19D10A.4	13.8376	1.5	n/a	n/a	GO:0055085 transmembrane transport
F17C8.5	9.59315	2	twk-6	one of 44 C. elegans TWK (two-P domain K+) potassium channel subunits	GO:0071805 potassium
Y39G10AR.16	13.0829	2.3	n/a	n/a	GO:0016021 cellular component integral to membrane
Y41D4B.18	11.4198	1.5	n/a	n/a	n/a
Y39B6A.9	9.60935	3.2	n/a	n/a	n/a
T05A8.2	7.18876	1.5	n/a	n/a	GO:0016021 cellular component integral to membrane
R03H10.6	8.44733	2.3	n/a	n/a	n/a
B0507.9	8.38496	2.6	n/a	n/a	n/a
Y49E10.25	8.15232	2.7	n/a	n/a	GO:0006629 lipid metabolic process
K05C4.8	8.49664	2.3	n/a	n/a	n/a
C38D9.2	11.2683	5.7	n/a	n/a	n/a
C40A11.8	10.0407	3.3	n/a	n/a	GO:0016021 cellular component integral to membrane
C49G7.3	14.0627	1.5	n/a	n/a	n/a
C54D10.7	10.1109	3	dct-3	DAF-16/FOXO Controlled, germline Tumor affecting	n/a
R07C12.3	7.67077	3.1	n/a	n/a	n/a
Y50C1A.2	8.23864	1.5	n/a	n/a	n/a
F26G5.5	7.63321	2.7	str-209	Seven TM Receptor	GO:0016021 cellular component integral to membrane
Y47D3A.1	9.44211	1.5	n/a	n/a	n/a
R09A1.2	11.38	1.5	n/a	n/a	n/a
R07B1.2.1	9.98343	1.5	lec-7	gaLECtin	n/a
F15D3.8	9.98455	1.8	n/a	n/a	n/a
Y19D10A.11	10.741	2.3	n/a	n/a	GO:0055085 transmembrane transport
B0507.10	12.6844	4.6	n/a	n/a	n/a
H14E04.1	10.9812	1.7	n/a	n/a	GO:0008152 metabolic process
T28H11.2	8.43175	1.9	srm-1	Serpentine Receptor, class M	GO:0016021 cellular component integral to membrane
C16C4.10	8.03922	2	math-5	MATH (meprin-associated Traf homology) domain containing	n/a
T02B11.1	7.37441	1.6	srg-53	Serpentine Receptor, class G (gamma)	GO:0007606 sensory perception of chemical stimulus
F58H7.5	9.81526	4.3	n/a	n/a	n/a
T11F9.10	9.69793	2.3	n/a	n/a	GO:0019915 lipid storage
F37D6.3	11.3707	2.3	n/a	n/a	n/a
T22H6.5	10.7082	1.7	abf-5	a homolog of the antibacterial factor ASABF from Ascaris suum.	n/a
C17H1.9	8.66265	2.5	n/a	n/a	n/a
Y75B8A.37	7.87665	2.2	n/a	n/a	GO:0040011 locomotion
K07C6.15	9.39464	4	srx-70	Serpentine Receptor, class X	n/a
T09H2.1	10.4133	1.5	cyp-34A4	CYtochrome P450 family	GO:0055114 oxidation reduction
B0238.12	10.7288	1.5	n/a	a putative secreted TIL-domain protease inhibitor paralogous to SWM-1	n/a
Y75B8A.12	8.01934	1.9	osm-12	a protein that is an ortholog to human BBS7	GO:0060326 chemotaxis
ZC239.12	8.49121	1.8	sdz-35	SKN-1 Dependent Zygotic transcript	GO:0006813 potassium ion transport
Y40B10A.2	14.3	1.5	n/a	n/a	n/a
B0462.1	8.02647	1.6	n/a	n/a	n/a
K08F11.1	8.94507	1.9	n/a	n/a	n/a
W04G5.3	7.32621	1.5	n/a	n/a	n/a
T21C12.7	12.2722	3.4	n/a	n/a	n/a
W01B11.2	10.5738	2.5	sulp-6	one of eight C. elegans members of the sulfate permease family of anion transporters	GO:0055085 transmembrane transport
T23E1.3	9.94901	1.6	n/a	n/a	GO:0006355 regulation of transcription, DNA-dependent
C49A1.2	8.90704	2.1	best-10	BESTrophin (chloride channel) homolog	GO:0016021 cellular component integral to membrane
T10H4.11	9.92425	2	cyp-34A2	CYtochrome P450 family	GO:0055114 oxidation reduction
C50E10.10	7.74119	2.4	sre-51	Serpentine Receptor, class E (epsilon)	GO:0016021 cellular component integral to membrane
C33C12.4	10.8905	2.6	n/a	n/a	GO:0009792 embryonic development ending in birth or egg hatching
C49G7.4	13.3002	1.5	phat-3	PHAryngeal gland Toxin-related	n/a
F49F1.7	11.0912	2.4	n/a	n/a	n/a
C08E3.7	10.2552	1.7	fbxa-164	a protein containing an F-box	GO:0006412 translation
F57B9.3	8.84609	3.1	n/a	n/a	GO:0008340 determination of adult life span
BE10.4	9.46233	1.8	n/a	n/a	n/a
C38D9.1	7.06301	1.5	fbxa-171	a protein containing an F-box	n/a
F28A10.5	8.63429	3.4	n/a	n/a	GO:0016021 cellular component integral to membrane
C18H9.6	13.7097	1.6	n/a	n/a	n/a
Y37H2C.1	7.85546	1.5	n/a	n/a	GO:0016021 cellular component integral to membrane
F56A4.9	8.94663	1.9	n/a	n/a	n/a
C56G3.1a	10.4926	2.1	npr-8	NeuroPeptide Receptor family	GO:0007186 G-protein coupled receptor protein signaling pathway
C16C4.13	7.78026	1.5	math-8	MATH (meprin-associated Traf homology) domain containing	GO:0016021 cellular component integral to membrane
ZC196.3	8.47449	2.2	n/a	n/a	n/a
K10G9.3	10.472	1.5	pad-2	an O-fucosyltransferase	GO:0009792 embryonic development ending in birth or egg hatching
T21C12.4	11.0609	3.4	n/a	n/a	n/a
F28F8.7	8.85329	1.8	n/a	n/a	n/a
K10G9.2.1	9.40293	1.5	n/a	n/a	GO:0008340 determination of adult life span
C17H1.6	7.49464	2.6	n/a	n/a	n/a
T26H2.8	8.67107	2.9	srr-2	Serpentine Receptor, class R	GO:0016021 cellular component integral to membrane
Y48B6A.4	8.80386	1.5	eat-2	a ligand-gated ion channel subunit	GO:0008340 determination of adult life span
Y119D3B.21	16.9504	1.5	n/a	n/a	n/a
T20H9.2	8.79818	3.3	fbxa-43	F-box A protein	n/a
F13A7.11	10.5697	1.5	n/a	n/a	n/a
F57G8.7a	9.48584	5.9	n/a	n/a	GO:0016021 cellular component integral to membrane
F56A4.10	10.3199	2.1	n/a	n/a	GO:0016021 cellular component integral to membrane
M01G12.12	11.1822	3.5	rrf-2	an Rna-directed Rna polymerase (RdRP) homolog	n/a
W09G10.3	9.49097	1.5	n/a	n/a	GO:0009792 embryonic development ending in birth or egg hatching
F47B8.2	11.5263	1.5	n/a	n/a	GO:0016021 cellular component integral to membrane
Y47H10A.5	9.63926	2	n/a	n/a	n/a
F31E9.6	12.3917	1.5	n/a	n/a	n/a
H24K24.5	12.6414	1.5	fmo-5	a flavin-containing monoxygen/ase	GO:0055114 oxidation reduction
F33E2.2a	11.9486	1.5	dlk-1	a mitogen-activated protein kin/ase kin/ase kin/ase (MAPKKK)	GO:0006468 protein phosphorylation
C04F12.9	12.7878	3.4	rnh-1.3	Rnase H	n/a
Y55F3AM.11	12.3825	1.5	n/a	n/a	GO:0016021 cellular component integral to membrane
F09G8.8	13.0235	1.5	clec-160	C-type LECtin	n/a
F53A2.3	10.5189	1.5	n/a	n/a	n/a
ZK1010.6	7.70449	2.9	n/a	n/a	GO:0016021 cellular component integral to membrane
C17H1.3	8.38886	3.4	n/a	n/a	n/a
W06D11.1	10.5317	1.5	n/a	n/a	n/a
F22E5.6	9.14787	1.6	n/a	n/a	GO:0006813 potassium ion transport
F37B4.13	7.36739	1.8	srh-240	Serpentine Receptor, class H	GO:0016021 cellular component integral to membrane
T21C9.8.1	10.8677	2	ttr-23	TransThyretin-Related family domain	GO:0005576 cellular component extracellular space
K10F12.3a	10.7373	1.5	pll-1	PhosphoLipase C Like	GO:0006629 lipid metabolic process
C02A12.4.1	16.1428	2	lys-7	an enzyme homologous to an antimicrobial lysozyme encoded by the LYS4 gene	GO:0050832 defense response to fungus
W03G9.3	8.83489	1.5	n/a	n/a	GO:0008340 determination of adult life span
F21A9.2	10.0573	1.5	n/a	n/a	GO:0005622 cellular component intracellular
F34D6.5	7.90563	1.7	sri-62	Serpentine Receptor, class I	GO:0040011 locomotion
F25E5.1.2	10.5319	1.7	n/a	n/a	GO:0000003 reproduction
R11G11.7	9.03815	1.6	pqn-60	a 154-residue, glutamine/asparagine (Q/N)-rich ('prion'-like) protein	GO:0006915 apoptosis
Y17G9B.2	7.49861	1.5	n/a	n/a	n/a
F08D12.3a	11.1999	1.5	n/a	n/a	n/a
W09G10.5	8.99045	2.8	clec-126	C-type LECtin	n/a
R09D1.5	8.05086	1.7	n/a	n/a	GO:0005975 carbohydrate metabolic process
C55C3.6	11.4315	1.6	n/a	n/a	GO:0016021 cellular component integral to membrane
F36D1.2	8.22238	2.8	sre-22	Serpentine Receptor, class E (epsilon)	GO:0016021 cellular component integral to membrane
F07G6.1	7.69051	2.4	dgn-3	DystroGlycaN	GO:0016021 cellular component integral to membrane
T24B8.5	12.1319	4.4	n/a	an ShK-like toxin peptide	n/a
F26F2.2	7.52466	1.5	n/a	n/a	n/a
C17F4.6	9.96937	4.2	gcy-19	a predicted transmembrane guanylyl cyclase;	GO:0006468 protein phosphorylation
C38D9.7	7.05663	1.6	fbxa-174	a protein containing an F-box	n/a
T28A11.13	7.65551	2.8	n/a	n/a	GO:0055114 oxidation reduction
Y24D9B.1	12.5163	1.6	n/a	n/a	n/a
C38D9.5	9.0676	2.8	n/a	n/a	GO:0016021 cellular component integral to membrane
ZK177.9	8.22611	3.2	n/a	n/a	n/a
C16C4.11	7.9857	1.7	math-6	MATH (meprin-associated Traf homology) domain containing	n/a
C41D11.6	8.14826	1.5	n/a	n/a	n/a
F46H5.8	10.6832	2.4	lact-1	a beta-lactamase domain-containing protein.	n/a
C43D7.4	10.4971	2.5	n/a	n/a	n/a
Y55D5A.6	9.53107	1.7	cutl-25	CUTiclin-Like	GO:0016021 cellular component integral to membrane
Y57G11B.1	8.15612	3.2	n/a	n/a	n/a
F08A8.5	9.87596	2.1	n/a	a putative alpha-1,2-fucosyltransferase (alpha1,2FT)	GO:0005975 carbohydrate metabolic process
T20D4.7	11.2287	2.8	n/a	n/a	GO:0055114 oxidation reduction
R09H3.3	8.31995	2.1	n/a	n/a	n/a
R07C12.1	9.05021	1.5	n/a	n/a	n/a
Y105C5B.19.1	11.6231	1.5	n/a	n/a	n/a
F46B3.3	7.64686	2.3	ttr-11	TransThyretin-Related family domain	GO:0016021 cellular component integral to membrane
C55C3.3	12.6041	3.2	n/a	n/a	GO:0009792 embryonic development ending in birth or egg hatching
W05F2.4	11.129	1.5	n/a	n/a	GO:0000003 reproduction
F26F2.4	8.33684	3.1	n/a	n/a	n/a
Y49G5A.1	12.0304	6.1	n/a	n/a	n/a
F14H12.3	9.80765	2.8	n/a	n/a	n/a
Y39E4B.11	10.1575	1.5	n/a	n/a	GO:0009792 embryonic development ending in birth or egg hatching
Y47G7B.2	9.1259	1.5	n/a	n/a	GO:0016021 cellular component integral to membrane
C17H1.4	8.11283	2.9	n/a	n/a	n/a
Y46G5A.20	11.4956	2.4	n/a	n/a	n/a
T26F2.2	10.3514	4.3	n/a	n/a	n/a
C01B4.9	10.289	1.5	n/a	n/a	GO:0055085 transmembrane transport
F36D1.1	12.009	1.5	madf-2	MADF domain transcription factor	n/a
F54F7.6	13.2043	4.2	n/a	n/a	GO:0016021 cellular component integral to membrane
H14E04.3	9.27896	1.9	n/a	n/a	GO:0016021 cellular component integral to membrane
F26F2.1	8.49255	2.7	n/a	n/a	n/a
W04C9.5	9.74744	2.2	n/a	n/a	GO:0007165 signal transduction
Y6E2A.5	9.48093	1.7	n/a	n/a	n/a
F29C12.5	10.6768	3.3	bath-45	BTB and MATH domain containing	n/a
F35E8.8a	13.1073	4.3	gst-38	a glutathione-S-transferase	GO:0040010 positive regulation of growth rate
T19C9.5	10.9495	5.3	scl-25	SCP-Like extracellular protein	n/a
F20A1.10.1	12.8104	1.5	n/a	n/a	GO:0009792 embryonic development ending in birth or egg hatching
F49H6.5	8.81898	2.6	n/a	a homolog of the human gene MOCS1A	GO:0008340 determination of adult life span
K03D3.2	10.7617	6.2	n/a	n/a	n/a
ZK666.7	11.3707	2.6	clec-61	C-type LECtin	n/a
C36C5.5	11.0725	2.4	n/a	n/a	n/a
Y71G12B.18	7.7081	2.7	n/a	n/a	GO:0016021 cellular component integral to membrane
ZK105.5	8.92891	2.1	n/a	n/a	n/a
Y57E12B.1	8.90015	4	n/a	n/a	GO:0016021 cellular component integral to membrane
C14C6.2	13.1236	2	n/a	n/a	n/a
F49F1.6	12.2274	2.5	n/a	a protein containing a signal sequence and several ShK toxin domains	GO:0040010 positive regulation of growth rate
C17H1.8	8.51991	5.1	n/a	n/a	n/a
Y37H2A.11	15.1846	2.5	n/a	n/a	n/a
Y47H9C.1	12.5627	3.1	n/a	n/a	n/a
C49G7.7	10.0784	2.6	n/a	n/a	n/a
F55G11.4	13.4039	2.5	n/a	n/a	n/a
W08A12.4a	10.0155	4.5	n/a	n/a	GO:0040010 positive regulation of growth rate
Y57E12B.4	8.48621	3.2	n/a	n/a	n/a
Y52B11A.5	8.24675	3.5	clec-92	C-type LECtin	GO:0016021 cellular component integral to membrane
C45G9.6b	13.6483	1.8	n/a	n/a	n/a
C08E3.9	9.99347	2.1	fbxa-166	a protein containing an F-box	n/a
C18D4.4	11.5988	1.5	n/a	n/a	GO:0030704 vitelline membrane formation
C54D1.2	11.7863	1.8	clec-86	C-type LECtin	n/a
C08A9.1	11.8526	2.8	sod-3	a iron/manganese superoxide dismutase,	GO:0008340 determination of adult life span
C54D10.8	9.06269	4.3	n/a	n/a	n/a
C17H1.7	10.8856	4.1	n/a	n/a	n/a
C43D7.4	10.0768	2.2	n/a	n/a	n/a
K08D10.10	10.7383	1.5	n/a	n/a	n/a
B0507.8	10.9228	5.3	n/a	n/a	n/a
F16H6.1	9.32184	3.7	clec-42	C-type LECtin	GO:0040010 positive regulation of growth rate
JC8.12.1b	11.2217	2.1	bus-12	a predicted nucleotide-sugar transporter	GO:0007186 G-protein coupled receptor protein signaling pathway
Y38H6C.8	9.04456	2.9	n/a	n/a	n/a
F32A5.4b	12.4446	1.8	n/a	n/a	n/a
ZC487.4	9.07733	2.6	grl-9	a hedgehog-like protein	n/a
C34H4.1	12.6254	1.9	n/a	n/a	GO:0016021 cellular component integral to membrane
F35F10.13	10.3947	2	n/a	n/a	n/a
B0348.2	10.7572	3.5	n/a	n/a	GO:0016021 cellular component integral to membrane
K07D4.9	12.8208	3.3	n/a	n/a	n/a
W02G9.4	12.5717	1.5	n/a	n/a	n/a
F01G10.4	8.12046	2.2	n/a	n/a	n/a
F22F1.1.2	12.9349	2.1	hil-3	HIstone H1 Like	GO:0006334 nucleosome assembly
K09C6.9	11.0475	2.2	n/a	n/a	n/a
F20A1.8	8.40234	3.1	n/a	n/a	n/a
B0284.2	9.17351	3.4	n/a	n/a	n/a
F32A5.4b	13.3993	1.8	n/a	n/a	n/a
T27E7.6	8.87362	5.1	n/a	n/a	n/a
Y39G8B.7	8.77382	2.5	n/a	n/a	n/a
F11D11.3	11.1731	2.4	n/a	n/a	n/a
C50F7.5	13.271	2.7	n/a	n/a	n/a
F08E10.7	10.8489	5.1	scl-24	SCP-Like extracellular protein	n/a
F20B6.6	8.20753	2.1	n/a	n/a	GO:0006470 protein dephosphorylation
Y74C10AR.2	8.06872	2.6	n/a	n/a	GO:0016021 cellular component integral to membrane
C50F2.10.1	10.0868	2.9	abf-2	an antimicrobial peptide	n/a
F44G3.10	11.8494	4.7	n/a	a claudin homolog	GO:0016021 cellular component integral to membrane
C31B8.4	11.7706	2.8	n/a	n/a	n/a
F37B1.1	13.82	1.6	gst-24	Glutathione S-Transferase	n/a
C28C12.4	8.89201	2.9	n/a	n/a	GO:0009792 embryonic development ending in birth or egg hatching
C17B7.9	9.43812	1.5	n/a	n/a	n/a
R07C12.2	12.7579	1.9	n/a	n/a	n/a
F59A7.2	11.4984	1.5	n/a	n/a	n/a
R06F6.11	12.52	1.5	tag-209	Temporarily Assigned Gene name	n/a
C48E7.7b	10.6575	1.5	n/a	n/a	GO:0007413 axonal fasciculation
W05G11.3.1a	12.463	3.8	col-88	COLlagen	GO:0016021 cellular component integral to membrane
F53F4.13a	12.0056	1.5	n/a	n/a	GO:0016021 cellular component integral to membrane
F54D1.3	10.963	5.1	col-127	COLlagen	GO:0016021 cellular component integral to membrane
C32H11.12a	14.6475	3.2	dod-24	Downstream Of DAF-16 (regulated by DAF-16)	GO:0008340 determination of adult life span
W04G3.8.2a	11.5152	1.5	lpr-23	one of seven C. elegans proteins related to the lipocalin family	GO:0040010 positive regulation of growth rate
C44H4.3a	11.454	1.7	sym-1	a protein containing 15 contiguous leucine-rich repeats	GO:0009792 embryonic development ending in birth or egg hatching
F56F10.3	12.7012	1.5	cdo-1	cysteine dioxygenase ortholog;	GO:0055114 oxidation reduction
ZC328.1.1a	11.2378	1.5	cuti-1	CUTicle and epithelial Integrity	GO:0040010 positive regulation of growth rate
F48G7.5	8.95249	2	n/a	n/a	GO:0000003 reproduction
C08E3.1	15.3368	1.8	n/a	n/a	n/a
Y39G8B.9	11.0308	2.1	n/a	n/a	n/a
ZK666.6	15.3948	1.7	clec-60	C-type LECtin	n/a
Y39G8B.10	9.07473	1.5	n/a	n/a	n/a
H12D21.1	13.0456	1.7	nspa-1	Nematode Specific Peptide family, group A	GO:0016021 cellular component integral to membrane
R10H1.4	10.2691	1.5	isl-1	a putative secreted TIL-domain protease inhibitor	n/a
F29B9.9	12.8929	2	col-111	COLlagen	GO:0016021 cellular component integral to membrane
M03A1.7	14.4606	1.5	dao-2	a (putatively) secreted protein with a DB module	n/a
T03G11.8	10.8618	1.5	zig-2	a predicted secreted protein	GO:0007155 cell adhesion
Y18H1A.11	11.7369	1.6	n/a	n/a	GO:0009058 biosynthetic process
ZK1058.6	12.5134	2	nit-1	NITrilase	GO:0006807 nitrogen compound metabolic process
ZK1290.8	11.7053	1.5	wrt-10	a hedgehog-like protein	GO:0040010 positive regulation of growth rate
F07F6.5	9.44609	2.6	dct-5	DAF-16/FOXO Controlled, germline Tumor affecting	GO:0016021 cellular component integral to membrane
F12F6.9	9.91444	1.8	col-128	COLlagen	GO:0016021 cellular component integral to membrane
R57.2	10.0808	1.7	n/a	n/a	n/a
F01D5.5	11.6086	1.8	n/a	n/a	n/a
F48G7.8	7.69987	1.9	n/a	n/a	GO:0000003 reproduction
T21D12.2	11.1151	1.5	dpy-9	a cuticular collagen family member	GO:0040011 locomotion
Y105C5A.12	13.5411	1.7	n/a	n/a	n/a
W04G3.3	12.0823	1.5	lpr-4	one of seven C. elegans proteins related to the lipocalin family	GO:0040011 locomotion
F01D5.1	12.5666	2.2	n/a	n/a	n/a
C31H2.2	12.0364	2.3	dpy-8	a cuticular collagen family member	GO:0040011 locomotion
F35B3.4	9.87847	2.8	n/a	n/a	n/a
C42D4.3	12.5277	2.7	n/a	n/a	n/a
W08E12.2	8.69781	2.1	n/a	n/a	n/a
F49F1.5.1	11.4928	3	n/a	n/a	n/a
Y51H4A.9a	10.065	6.1	col-137	COLlagen	GO:0016021 cellular component integral to membrane
ZK1251.2b	9.89879	2.8	ins-7	an insulin/IGF-1-like peptide	GO:0008340 determination of adult life span
Y75B8A.27b	7.5688	4.1	pqn-92	a glutamine/asparagine (Q/N)-rich ('prion') domain	GO:0040011 locomotion
W05G11.3.1b	9.45672	3.8	col-88	COLlagen	GO:0016021 cellular component integral to membrane
F53F4.13b	14.068	1.5	n/a	n/a	GO:0016021 cellular component integral to membrane
F54D1.3b	10.9046	5.1	col-127	COLlagen	GO:0016021 cellular component integral to membrane
C32H11.12b	9.67452	3.2	dod-24	Downstream Of DAF-16 (regulated by DAF-16)	GO:0008340 determination of adult life span
W04G3.8.2b	8.76531	1.5	lpr-3	one of seven C. elegans proteins related to the lipocalin family	GO:0040011 locomotion
C44H4.3b	12.6785	1.7	sym-1	a protein containing 15 contiguous leucine-rich repeats	GO:0009792 embryonic development ending in birth or egg hatching
ZC328.1.1b	9.4531	1.5	cuti-1	CUTicle and epithelial Integrity	GO:0040010 positive regulation of growth rate
Y51H4A.9b	12.9909	6.1	col-137	COLlagen	GO:0016021 cellular component integral to membrane
W08A12.4b	9.78659	4.5	n/a	n/a	GO:0040010 positive regulation of growth rate
F35E8.8b	11.001	4.3	gst-38	a glutathione-S-transferase	GO:0040010 positive regulation of growth rate
F57G8.7b	12.6785	5.9	n/a	n/a	GO:0016021 cellular component integral to membrane
C04F1.3	12.297	1.6	lim-7	One of seven C. elegans LIM-homeodomain (LIM-HD) proteins and the sole C. elegans member of the Islet subclass of LIM-HD transcription factors	GO:0006355 regulation of transcription, DNA-dependent
R07C12.4	9.89654	1.5	n/a	n/a	n/a
					GO				count	%
					GO:0040010 positive regulation of growth rate				19	4.1
					GO:0009792 embryonic development ending in birth or egg hatching				16	3.5
					GO:0008340 determination of adult life span				15	3.2
					GO:0040011 locomotion				9	1.9
					GO:0055114 oxidation reduction				7	1.5
					GO:0006468 protein phosphorylation				8	1.7
					GO:0000003 reproduction				5	1.1
					GO:0019915 lipid storage				5	1.1
					unknown (BF+CC(78))				317	68.3
					others (BF)				63	13.6
									464 genes commonly up-regulated

## Sheet: down-reg
ID	AveExpr	logFC hpl1hpl2his24vsWT	Gene.Public.name	Description	GO::biological function (BF) or cellular component (CC; bold)			Studencka et al., Supplementary Table 1.
F47E1.4.1	9.63517	-2.7	n/a	n/a	GO:0009792 embryonic development ending in birth or egg hatching
F10D2.9	10.3574	-3.9	fat-7	stearoyl-CoA desaturase	GO:0006629 lipid metabolic process
Y38H6C.19	8.26724	-4.9	n/a	n/a	GO:0030704 vitelline membrane formation
T10B9.10	9.1963	-3.6	ccp-13A7	cytochrome P450	GO:0055114 oxidation reduction
T16G1.4	10.5121	-4.8	n/a	n/a	n/a
F09B9.1	10.6738	-1.9	oac-14	O-ACyltransferase homolog	GO:0040010 positive regulation of growth rate
F40B5.1	10.2374	-2.4	nep-14	neprylisins	GO:0006508 proteolysis
ZK675.4	7.49833	-1.6	n/a	n/a	n/a
Y17D7A.4	8.36888	-2.6	cyp-33D3	cytochrome P450	GO:0055114 oxidation reduction
F18C5.9	7.39319	-1.5	n/a	n/a	n/a
C45B2.3	9.21358	-2.9	n/a	n/a	n/a
E02C12.6	9.23627	-2.8	n/a	n/a	n/a
F42A10.7.1	12.787	-4.9	n/a	n/a	n/a
C29G2.3	7.48937	-2.2	n/a	n/a	n/a
F48G7.12	10.6144	-4.1	n/a	n/a	n/a
F57H12.3	11.5465	-3.2	ora-1	Onchocerca Related Antigen family	n/a
C09B8.4	9.69811	-3.1	n/a	n/a	n/a
C17C3.12a	8.32516	-3.1	acdh-2	acyl-CoA dehydrogenase	GO:0055114 oxidation reduction
F48C1.8	9.12848	-2	n/a	n/a	n/a
C08B6.4	8.90228	-2.1	n/a	chitinase	GO:0016998 cell wall macromolecule catabolic process
K01D12.1	7.73082	-1.5	n/a	n/a	GO:0016021 cellular component integral to membrane
R09H10.7	9.26538	-2.6	n/a	n/a	GO:0016021 cellular component integral to membrane
T04C12.1	8.17371	-1.5	n/a	n/a	GO:0016021 cellular component integral to membrane
T16G1.7	11.8766	-4.2	n/a	is orthologous to the human gene ALIAS DLC1~CANDIDATE TUMOR SUPPRESSOR GENE (DLEC1	n/a
T05B4.11	8.85901	-2.6	phat-5	PHAryngeal gland Toxin-related	n/a
ZK6.6	8.8821	-1.5	n/a	n/a	GO:0055085 transmembrane transport
F45C12.2	8.74718	-1.7	ceh-82	C. Elegans Homeobox	n/a
F12E12.7	12.3675	-4	sdz-11	SKN-1 Dependent Zygotic transcript	n/a
F58E6.3	7.75754	-1.6	n/a	n/a	n/a
C10F3.7	8.33699	-2.7	n/a	n/a	n/a
E04F6.15	10.8617	-1.7	n/a	n/a	GO:0008152 metabolic process
F55G1.12	8.38049	-1.9	n/a	n/a	n/a
W06G6.2	8.95939	-1.5	n/a	n/a	n/a
C29F4.2	11.1964	-1.5	best-7	BESTrophin (chloride channel) homolog	GO:0016021 cellular component integral to membrane
T14B4.4	12.1966	-1.5	tsp-10	transpanin	GO:0016021 cellular component integral to membrane
C27A7.8	12.6676	-3.6	n/a	n/a	n/a
F09E10.3	12.972	-2.5	dhs-25	short-chain alcohol dehydrogenase	GO:0055114 oxidation reduction
T10H9.5b	14.9697	-3	pmp-5	Peroxisomal Membrane Protein related	GO:0006810 transport
C41G11.1	13.6577	-1.8	n/a	n/a	GO:0016021 cellular component integral to membrane
K04A8.5	9.128	-2.2	lipl-4	lipase	GO:0006629 lipid metabolic process
K09C4.1	9.84452	-2.4	n/a	glucose transporter	GO:0006810 transport
W06G6.11	9.21762	-1.8	n/a	n/a	GO:0055085 transmembrane transport
C04C11.1	12.2723	-1.5	n/a	n/a	n/a
F58B3.2	14.35	-4.4	lys-5	LYSozyme	GO:0016998 cell wall macromolecule catabolic process
F32G8.3	8.24079	-1.5	n/a	n/a	GO:0016021 cellular component integral to membrane
Y38E10A.10	10.4877	-1.6	lips-16	LIPaSe related	n/a
C35C5.8a	10.7775	-2.7	n/a	n/a	GO:0016021 cellular component integral to membrane
F14F7.3	10.6503	-1.8	cyp-13A12	cytochrome P450	GO:0055114 oxidation reduction
F42G8.7	8.80182	-2	n/a	n/a	GO:0045454 cell redox homeostasis
ZC266.2	9.39181	-2.5	n/a	n/a	GO:0016021 cellular component integral to membrane
F15E11.12	14.0544	-1.5	n/a	n/a	GO:0040010 positive regulation of growth rate
K11G9.6	12.9882	-2.8	mtl-1	metal-binding protein	GO:0008340 determination of adult life span
F58B3.3	11.4155	-4.9	lys-6	LYSozyme	GO:0016998 cell wall macromolecule catabolic process
B0454.8	8.36528	-1.5	n/a	n/a	n/a
F08A8.3	9.06423	-2.5	n/a	ACYL-COENZYME A OXIDASE, PEROXISOMA	GO:0055114 oxidation reduction
T16H12.2	9.20584	-1.6	n/a	n/a	n/a
W02D7.8	9.80326	-2.5	n/a	n/a	GO:0016021 cellular component integral to membrane
F53C3.12.1	11.816	-2.1	n/a	n/a	n/a
F53A9.8	16.2528	-1.5	n/a	n/a	n/a
T02B11.6	9.90172	-1.6	n/a	n/a	GO:0055085 transmembrane transport
C17E7.1	8.87758	-1.7	nhr-156	Nuclear Hormone Receptor family	GO:0006355 regulation of transcription, DNA-dependent
F08H9.5	10.1255	-4.6	clec-227	C-type LECtin	GO:0019915 lipid storage
F10D2.8	7.46775	-2	n/a	n/a	GO:0008152 metabolic process
K04A8.3	8.71897	-1.5	n/a	n/a	n/a
C52E2.4	10.3059	-1.4	n/a	n/a	n/a
T25E4.1	8.38322	-1.6	n/a	n/a	n/a
R05D8.9	8.47117	-4.2	n/a	n/a	GO:0008152 metabolic process
K01G5.1	12.6569	-2.1	rnf-113	RiNg Finger protein	GO:0009792 embryonic development ending in birth or egg hatching
C47F8.7	7.69038	-1.5	n/a	n/a	n/a
F11D5.5	9.88684	-2.1	n/a	n/a	GO:0016021 cellular component integral to membrane
W03D2.7	11.8722	-5.4	n/a	n/a	n/a
F09F7.6	10.1952	-1.9	n/a	n/a	n/a
F14E5.1	9.81989	-2	n/a	n/a	GO:0019915 lipid storage
T17A3.8	10.2151	-1.5	ver-2	VEGF (vascular endothelial growth factor) Receptor family	GO:0009792 embryonic development ending in birth or egg hatching
ZK742.3	10.9906	-1.62	n/a	n/a	GO:0055114 oxidation reduction
K12D9.1	7.87393	-1.5	n/a	n/a	GO:0008152 metabolic process
M02D8.6	10.9777	-1.5	n/a	n/a	n/a
M04C9.3	11.2123	-1.5	n/a	n/a	GO:0006508 proteolysis
C35B1.4	15.327	-1.5	n/a	n/a	n/a
F43E2.5	16.1288	-2.5	msra-1	methionine sulfoxide-S-reductase (MsrA)	GO:0055114 oxidation reduction
K08C7.5	8.93795	-3.8	fmo-2	a flavin-containing monoxygenase	GO:0055114 oxidation reduction
Y34F4.2	10.8632	-3	n/a	n/a	GO:0016021 cellular component integral to membrane
Y46C8AL.3	10.5887	-2.7	clec-70	C-type LECtin	GO:0019915 lipid storage
F49E12.10	9.48799	-2	n/a	n/a	GO:0055114 oxidation reduction
T11F9.3	13.1195	-2.4	nas-20	an astacin-like metalloprotease.	GO:0006508 proteolysis
F28F9.4	7.64645	-2.1	aat-8	a predicted amino acid transporter catalytic subunit	GO:0008340 determination of adult life span
F30A10.2	9.27517	-1.8	n/a	n/a	GO:0009792 embryonic development ending in birth or egg hatching
R11G11.14.1	10.0967	-5.8	n/a	n/a	n/a
F08H9.9	9.80004	-2.1	clec-55	C-type LECtin	n/a
F36F12.1	7.64468	-1.5	n/a	n/a	GO:0016021 cellular component integral to membrane
B0213.15	11.5206	-2.1	cyp-34A9	cytochrome P450	GO:0055114 oxidation reduction
C07A9.4	9.77281	-1.5	ncx-6	a putative Na[+]/Ca[2+] exchanger	GO:0055085 transmembrane transport
EGAP4.1	8.85855	-1.5	n/a	n/a	GO:0016021 cellular component integral to membrane
Y38H6C.21	8.41426	-3.6	n/a	n/a	GO:0016021 cellular component integral to membrane
C05E11.4	8.79404	-2.1	amt-1	a transmembrane transporter	GO:0016021 cellular component integral to membrane
F46E10.1.2	11.5535	-1.9	acs-1	fatty Acid CoA Synthetase family	GO:0008152 metabolic process
C18H7.1.2	8.48281	-2.1	n/a	n/a	GO:0016021 cellular component integral to membrane
F53A9.3	7.62485	-1.5	n/a	n/a	n/a
W07A12.8	10.3421	-2.5	n/a	n/a	n/a
Y116A8C.1	8.02405	-1.5	n/a	n/a	n/a
F14B8.3	10.0006	-1.7	pes-23	Patterned Expression Site	GO:0055085 transmembrane transport
K07C11.7a	13.7954	-1.5	n/a	one of three C. elegans metallophoshopesterase	n/a
F58B3.1	15.4455	-4	lys-4	LYSozyme	GO:0016998 cell wall macromolecule catabolic process
T05E7.1	12.4624	-1.5	n/a	n/a	GO:0006629 lipid metabolic process
H25K10.1	9.29481	-1.5	n/a	n/a	GO:0019915 lipid storage
F15E11.1	15.8758	-1.5	n/a	n/a	n/a
F07C4.11	7.82456	-1.5	n/a	n/a	n/a
F15E11.15.1	14.1969	-1.5	n/a	n/a	GO:0040010 positive regulation of growth rate
T09F5.9	13.9607	-3.8	clec-47	C-type lectin	GO:0010332 response to gamma radiation
F59A1.13	8.78999	-1.6	n/a	n/a	GO:0055085 transmembrane transport
C35C5.8a	11.7343	-2.5	n/a	n/a	GO:0016021 cellular component integral to membrane
Y116A8C.29	10.707	-1.5	n/a	n/a	GO:0016021 cellular component integral to membrane
C09H5.3	8.30294	-1.5	str-140	Seven TM Receptor	GO:0016021 cellular component integral to membrane
C07A9.11	11.8827	-1.5	ncx-7	a putative Na[+]/Ca[2+] exchanger	GO:0055085 transmembrane transport
F54F3.3	12.8094	-2.6	lipl-1	LIPase Like	GO:0006629 lipid metabolic process
Y51H4A.5	10.5277	-3.5	n/a	n/a	GO:0006629 lipid metabolic process
T15B7.9	11.3565	-1.6	n/a	n/a	n/a
F08A8.3	9.06423	-2.5	n/a	n/a	GO:0055114 oxidation reduction
C45G7.3	14.0273	-5.6	ilys-3	Invertebrate LYSozyme	n/a
Y38E10A.9	9.07505	-3.3	n/a	n/a	GO:0016021 cellular component integral to membrane
F38E11.2	8.59914	-1.5	hsp-12.6	a small heat-shock protein	GO:0008340 determination of adult life span
F46B3.1	8.90255	-2.2	n/a	n/a	n/a
C23G10.11	10.1409	-4.7	n/a	n/a	GO:0016021 cellular component integral to membrane
K03H6.4	11.6591	-2.6	n/a	n/a	GO:0016021 cellular component integral to membrane
F44G3.2.1	11.126	-5.02	n/a	n/a	n/a
C48G7.1	9.92344	-1.5	n/a	n/a	n/a
H20J04.4	9.97607	-1.6	n/a	a DEAD-box helicase	GO:0040010 positive regulation of growth rate
F15E6.8	11.2494	-2.7	dct-7	DAF-16/FOXO Controlled, germline Tumor affecting	GO:0016021 cellular component integral to membrane
R08F11.4	10.3005	-2	n/a	n/a	GO:0008152 metabolic process
Y18H1A.3	9.98038	-1.5	n/a	n/a	GO:0051056 regulation of small GTPase mediated signal transduction
Y59A8B.21	9.80108	-1.5	n/a	n/a	GO:0055085 transmembrane transport
F37B12.4	9.27464	-1.6	n/a	n/a	n/a
M01B12.4b	9.65279	-1.5	n/a	n/a	n/a
Y18D10A.4	8.00031	-1.5	n/a	n/a	GO:0016021 cellular component integral to membrane
Y43H11AL.2	10.2755	-1.5	n/a	n/a	GO:0008340 determination of adult life span
Y71A12B.9	7.81574	-1.5	usp-3	Ubiquitin Specific Protease	GO:0006511 ubiquitin-dependent protein catabolic process
K11D2.5	10.0549	-1.5	n/a	n/a	GO:0009306 protein secretion
W06E11.1	10.2379	-1.7	n/a	n/a	GO:0009792 embryonic development ending in birth or egg hatching
F22B8.6	12.5032	-2.3	cth-1	a putative cystathionine gamma-lyase;	GO:0008152 metabolic process
C25F9.1	8.42993	-1.5	srw-85	Serpentine Receptor, class W	GO:0016021 cellular component integral to membrane
Y71H2AM.18	8.81303	-1.5	n/a	n/a	n/a
F48A11.4	11.6818	-1.5	n/a	n/a	n/a
Y55F3AM.1	13.1003	-1.5	mrps-25	Mitochondrial Ribosomal Protein, Small	GO:0009792 embryonic development ending in birth or egg hatching
W06D12.3	14.3094	-1.8	fat-5	a delta-9 fatty acid desaturase	GO:0055114 oxidation reduction
C27C12.7	13.5856	-1.5	dpf-2	Dipeptidyl Peptidase Four (IV) family	GO:0006508 proteolysis
Y46E12A.1	9.19644	-2.1	cnc-6	caen/acin peptide	GO:0045087 innate immune response
F07F6.7	12.5632	-1.5	n/a	n/a	GO:0006869 lipid transport
F57A10.5	8.74943	-1.5	nhr-60	a nuclear hormone receptor	GO:0006355 regulation of transcription, DNA-dependent
F47G4.7.1	12.7152	-1.5	smd-1	an S-adenosylmethionine decarboxylase	GO:0040011 locomotion
Y46G5A.13	9.9753	-1.5	tiar-2	TIA-1/TIAL RNA binding protein homolog	n/a
T10B5.3	11.8478	-1.5	n/a	n/a	GO:0009792 embryonic development ending in birth or egg hatching
Y48G1BM.1	8.61265	-1.5	n/a	n/a	GO:0000003 reproduction
F46G10.5	11.3483	-1.5	ptr-24	a nematode-specific member of the sterol sensing domain (SSD) proteins	GO:0009792 embryonic development ending in birth or egg hatching
Y47D3A.27	8.44353	-1.5	teg-1	Tumorous Enhancer of Glp-1(gf)	n/a
R13.4	8.99579	-1.5	miz-1	MIZ-type zinc finger putative transcription factor	GO:0002119 nematode larval development
F30H5.2	7.24767	-1.8	nlp-32	Neuropeptide-Like Protein	GO:0016021 cellular component integral to membrane
F19D8.2	13.0873	-1.7	n/a	n/a	n/a
C48B6.9	11.4385	-1.5	n/a	n/a	GO:0016021 cellular component integral to membrane
R09B5.2	7.07099	-2.3	cnc-1	caenacin peptide	GO:0045087 innate immune response
F44C8.1	11.0894	-1.5	cyp-33C4	cytochrome P450	GO:0055114 oxidation reduction
F53G12.9	10.4815	-1.5	n/a	n/a	n/a
F17E9.2	9.58782	-1.5	n/a	n/a	n/a
F41E7.4	11.8647	-1.5	fip-5	Fungus-Induced Protein	n/a
EEED8.13	10.4336	-1.7	n/a	n/a	n/a
F16B4.7	9.75955	-2.2	n/a	n/a	n/a
Y45G12B.3.1	9.98959	-1.5	n/a	n/a	GO:0055114 oxidation reduction
T05C3.2	7.36275	-1.5	n/a	n/a	n/a
C17H12.14	9.70769	-1.5	vha-8	an ortholog of subunit E of the cytoplasmic (V1) domain of vacuolar proton-translocating ATPase (V-ATPase)	GO:0009792 embryonic development ending in birth or egg hatching
F49D11.9a	10.4262	-1.5	tag-296	Temporarily Assigned Gene name	GO:0046836 glycolipid transport
Y111B2A.19	8.2409	-1.5	n/a	n/a	GO:0055085 transmembrane transport
C01G12.7	8.91321	-1.5	n/a	n/a	GO:0016021 cellular component integral to membrane
W07G1.3	10.4168	-1.5	zip-3	a bZip transcription factor.	GO:0006355 regulation of transcription, DNA-dependent
Y47G7B.3	8.39468	-1.5	sri-60	Serpentine Receptor, class I	GO:0016021 cellular component integral to membrane
ZC412.4	10.1517	-1.5	n/a	n/a	n/a
F42G9.7	9.1105	-1.5	snt-2	SynapTotagmin	GO:0009792 embryonic development ending in birth or egg hatching
K09F6.6	9.59792	-1.5	n/a	n/a	GO:0009792 embryonic development ending in birth or egg hatching
F15E6.3	12.6873	-1.9	n/a	n/a	GO:0000003 reproduction
F38B6.2	11.6245	-1.5	n/a	n/a	n/a
ZK757.4.1	10.9565	-1.5	n/a	n/a	GO:0016021 cellular component integral to membrane
Y48G9A.10	9.57029	-1.8	cpt-3	Carnitine Palmitoyl Transferase	GO:0006508 proteolysis
F36G9.12	10.0062	-1.5	oac-20	O-ACyltransferase homolog	GO:0006355 regulation of transcription, DNA-dependent
F54H12.4	8.31682	-1.5	n/a	n/a	n/a
Y48G10A.4	9.27832	-1.5	n/a	n/a	GO:0009792 embryonic development ending in birth or egg hatching
C06B3.6.2	13.1752	-1.5	n/a	n/a	n/a
C23H4.3	10.6504	-1.5	n/a	n/a	GO:0016021 cellular component integral to membrane
B0019.1	10.0679	-1.5	amx-2	AMine oXidase family	GO:0055114 oxidation reduction
F45D3.4	15.2846	-1.5	n/a	n/a	n/a
Y69A2AR.4	9.54788	-1.6	smf-3	the main manganese uptake transporter	GO:0006810 transport
Y48E1B.8	11.2057	-2.6	n/a	n/a	GO:0016021 cellular component integral to membrane
F38E11.1	12.2083	-1.5	hsp-12.3	a small heat-shock protein	GO:0008340 determination of adult life span
F08A8.2	10.2484	-1.8	n/a	n/a	GO:0055114 oxidation reduction
T07G12.5.1	9.5274	-1.5	n/a	n/a	GO:0006810 transport
M162.2	7.94259	-1.6	clec-258	C-type LECtin	n/a
C06G8.2	10.0742	-1.5	pept-2	proton-coupled oligopeptide transporter	GO:0055085 transmembrane transport
T22A3.5	10.9911	-1.5	pash-1	an RNA-binding protein	GO:0009792 embryonic development ending in birth or egg hatching
					GO			count	%
				GO:0040010 positive regulation of growth rate				4	2.1
				GO:0009792 embryonic development ending in birth or egg hatching				13	6.7
				GO:0008340 determination of adult life span				5	2.6
				GO:0006629 lipid metabolic process				5	2.6
				GO:0055114 oxidation reduction				17	8.7
				GO:0008152 metabolic process				7	3.6
				GO:0019915 lipid storage				4	2.1
				unknown (BF+CC(33))				102	52.2
				others (BF)				38	19.4
						195 genes commonly down-regulated
